# Supplementary material for: Recessive GNE Mutations in Korean Nonaka Distal Myopathy Patients with or without Peripheral Neuropathy
Source: Genes (Basel). 2024 Apr 11;15(4):485. doi: 10.3390/genes15040485 (PMC11050279; doi:10.3390/genes15040485)
Supplement: Supplementary file 1 [file genes-15-00485-s001.zip]

Archive with 1 entries (1 files):
- genes-2947643-supplementary.pdf
